# Supplementary material for: Two new species of Paraboea (Gesneriaceae) in Caryota obtusa forests in Southwest China, with compound and simple dichasia, respectively
Source: PhytoKeys. 2020 Aug 26;157:207–16. doi: 10.3897/phytokeys.157.32534 (PMC7467945; doi:10.3897/phytokeys.157.32534)
Supplement: XML Treatment for Paraboea myriantha [file phytokeys.157.32534-treatment1.xml]

<!DOCTYPE tp:taxon-treatment
  PUBLIC "-//TaxonX//DTD Taxonomic Treatment Publishing DTD v0 20100105//EN" "tax-treatment-NSO.dtd">
<tp:taxon-treatment xmlns:tp="http://www.plazi.org/taxpub"><tp:treatment-meta><kwd-group><label>Taxon classification</label><kwd><named-content xmlns:xlink="http://www.w3.org/1999/xlink" content-type="kingdom">Plantae</named-content></kwd><kwd><named-content xmlns:xlink="http://www.w3.org/1999/xlink" content-type="order">Lamiales</named-content></kwd><kwd><named-content xmlns:xlink="http://www.w3.org/1999/xlink" content-type="family">Gesneriaceae</named-content></kwd></kwd-group><mixed-citation publication-type="journal"><person-group><name><surname>Shui</surname><given-names>Yu-Min</given-names></name><name><surname>Guo</surname><given-names>Shi-Wei</given-names></name><name><surname>Chen</surname><given-names>Li</given-names></name><name><surname>Chen</surname><given-names>Wen-Hong</given-names></name></person-group><article-title>Two new species of <italic><tp:taxon-name><tp:taxon-name-part taxon-name-part-type="genus" reg="Paraboea">Paraboea</tp:taxon-name-part></tp:taxon-name></italic> (<tp:taxon-name><tp:taxon-name-part taxon-name-part-type="family">Gesneriaceae</tp:taxon-name-part></tp:taxon-name>) in <italic><tp:taxon-name><tp:taxon-name-part taxon-name-part-type="genus" reg="Caryota">Caryota</tp:taxon-name-part> <tp:taxon-name-part taxon-name-part-type="species" reg="obtusa">obtusa</tp:taxon-name-part></tp:taxon-name></italic> forests in Southwest China, with compound and simple dichasia, respectively</article-title><source>PhytoKeys</source><day>26</day><month>8</month><year>2020</year><volume>157</volume><fpage>207</fpage><lpage>216</lpage><pub-id pub-id-type="doi">10.3897/phytokeys.157.32534</pub-id></mixed-citation></tp:treatment-meta><tp:nomenclature><tp:taxon-name><object-id xmlns:xlink="http://www.w3.org/1999/xlink" content-type="arpha" xlink:type="simple">1D235CCE-C6BC-575B-9E66-7B22C2259765</object-id>
            <tp:taxon-name-part taxon-name-part-type="genus" reg="Paraboea">Paraboea</tp:taxon-name-part>
            <tp:taxon-name-part taxon-name-part-type="species" reg="myriantha">myriantha</tp:taxon-name-part>
            <object-id xmlns:xlink="http://www.w3.org/1999/xlink" content-type="ipni" xlink:type="simple">urn:lsid:ipni.org:names:77211197-1</object-id>
          </tp:taxon-name><tp:taxon-authority>Y.M. Shui &amp; W.H. Chen</tp:taxon-authority><tp:taxon-status xmlns:xlink="http://www.w3.org/1999/xlink" xlink:type="simple">sp. nov.</tp:taxon-status><xref ref-type="fig" rid="F2">Figure 2</xref></tp:nomenclature><tp:treatment-sec sec-type="material" id="SECID0EZMAC"><title>Type.</title><p>China. Yunnan Province: Hekou County, Nanxi Community, <named-content xmlns:xlink="http://www.w3.org/1999/xlink" content-type="dwc:verbatimCoordinates" xlink:type="simple"><named-content content-type="geo-json" specific-use="{&#34;type&#34;:&#34;Point&#34;,&#34;coordinates&#34;:[104.008036,22.638456]}" id="NCID0ECNAC" xlink:type="simple">22°38'18.44"N, 104°00'28.93"E</named-content></named-content>, in the limestone forests, alt. 900 m, 26 August 2005, in flowers, <italic>Y.M. Shui et al. 44536</italic> (holotype KUN).</p></tp:treatment-sec><tp:treatment-sec sec-type="diagnosis" id="SECID0EJNAC"><title>Diagnosis.</title><p>The new species is similar to <italic><tp:taxon-name><tp:taxon-name-part taxon-name-part-type="genus" reg="Paraboea">P.</tp:taxon-name-part> <tp:taxon-name-part taxon-name-part-type="species" reg="glutinosa">glutinosa</tp:taxon-name-part></tp:taxon-name></italic> (Hand.-Mazz.) K.Y.Pan in winged petioles, leaf-like bracts and compound dichasia, but distinguished by adaxial corolla lobes semicordate (vs. nearly rounded), tube obliquely campanulate (vs. urceolate) outside glandular-puberulent (vs. glabrous or rarely pubescent) and laterally uneven (vs. even), and glandular-puberulent filament (vs. covered by a beard of multicellular hairs); and similar to <italic><tp:taxon-name><tp:taxon-name-part taxon-name-part-type="genus" reg="Paraboea">P.</tp:taxon-name-part> <tp:taxon-name-part taxon-name-part-type="species" reg="thorelii">thorelii</tp:taxon-name-part></tp:taxon-name></italic> (Pellegr.) B.L.Burtt in winged petioles and compound dichasia, but distinguished by corolla tubes 9–10 mm long (vs. 3–4 mm long) outside glandular-puberulent (vs. glabrous) and staminodes 2 (vs. inconspicuous).</p></tp:treatment-sec><tp:treatment-sec sec-type="description" id="SECID0EFOAC"><title>Description.</title><p>Herbs, up to 90 cm tall, stems 10–20 cm. Leaves opposite, clustered at stem apex; petiole 5–8 (–15) cm long and winged, wings (1–) 5–20 mm wide each side; leaf blade obovate, 12–30 (–48) × 5–13 (–16) cm, chartaceous, adaxially sparsely pubescent to glabrous, abaxially densely matted arachnoid, base cuneate to wing-like on petiole, margin repand-crenate and involute, apex mucronate to rounded; midrib depressed adaxially, protuberant abaxially; lateral veins 8–13 (–16) pairs, obscure adaxially and distinct abaxially. Dichasium terminal paniculate, with hundreds of flowers; peduncles up to 70 cm, densely arachnoid when young, sparsely puberulent to glabrous when mature; bracts (the lowermost fertile leaves) 2, leaf-like, ca. 7 × 3 cm, densely arachnoid abaxially; bracteoles 2, linear, ca. 2 × 0.5 mm; pedicels 5–8 mm long. Calyx 5-sect from base; segments linear, ca. 1 mm long, glabrous. Corolla purple adaxially and white abaxially (corollas purple when young), outside glandular-puberulent; tube obliquely campanulate, ca. 10 mm long, outside glandular-puberulent; adaxial lip 2-lobed, lobes semicordate ca. 3 × 6 mm; abaxial lip 3-lobed, lobes ca. 5× 6 mm. Stamens 2, included; filaments lateral-fixed, ca. 8 mm long, glandular-puberulent from middle to top; anthers ca. 5 mm long; staminodes 2, 3–5 mm long. Pistil glabrous; ovary oblong, ca. 6 mm long; style linear, 4–5 mm long; stigma capitate. Capsule obviously twisted, 4.5–6.7 cm long, glabrous, with persistent calyx. Seeds ellipsoid, 0.6–0.7 × 0.15–0.2 mm.</p></tp:treatment-sec><tp:treatment-sec sec-type="etymology" id="SECID0EKOAC"><title>Etymology.</title><p>The new species is named after its numerous flowers per an individual.</p></tp:treatment-sec><tp:treatment-sec sec-type="distribution" id="SECID0EPOAC"><title>Distribution and habitat.</title><p>The new species only grows in <italic><tp:taxon-name><tp:taxon-name-part taxon-name-part-type="genus" reg="Caryota">Caryota</tp:taxon-name-part> <tp:taxon-name-part taxon-name-part-type="species" reg="obtusa">obtusa</tp:taxon-name-part></tp:taxon-name></italic> forests of limestone areas in Hekou and Maguan counties of Yunnan, China (Figure <xref ref-type="fig" rid="F1">1</xref>).</p><fig id="F1" position="float" orientation="portrait"><object-id xmlns:xlink="http://www.w3.org/1999/xlink" content-type="doi" xlink:type="simple">10.3897/phytokeys.157.32534.figure1</object-id><object-id xmlns:xlink="http://www.w3.org/1999/xlink" content-type="arpha" xlink:type="simple">3F7CE23C-4CF6-5B9E-9D9F-78FDB74FA2A8</object-id><label>Figure 1.</label><caption><p>The geographical distribution of <italic><tp:taxon-name><tp:taxon-name-part taxon-name-part-type="genus" reg="Paraboea">Paraboea</tp:taxon-name-part> <tp:taxon-name-part taxon-name-part-type="species" reg="brevipedunculata">brevipedunculata</tp:taxon-name-part></tp:taxon-name></italic> W.H. Chen &amp; Y.M. Shui, sp. nov. (square) and <italic><tp:taxon-name><tp:taxon-name-part taxon-name-part-type="genus" reg="Paraboea">P.</tp:taxon-name-part> <tp:taxon-name-part taxon-name-part-type="species" reg="myriantha">myriantha</tp:taxon-name-part></tp:taxon-name></italic> Y.M. Shui &amp; W.H. Chen, sp. nov. (star).</p></caption><graphic xmlns:xlink="http://www.w3.org/1999/xlink" xlink:href="phytokeys-157-207-g001.jpg" position="float" orientation="portrait" xlink:type="simple" id="oo_446109.jpg"><uri content-type="original_file" xlink:type="simple">https://binary.pensoft.net/fig/446109</uri></graphic></fig></tp:treatment-sec><tp:treatment-sec sec-type="phenology" id="SECID0EIAAE"><title>Phenology.</title><p>Flowering from June to August; fruiting from July to November.</p></tp:treatment-sec><tp:treatment-sec sec-type="material" id="SECID0ENAAE"><title>Additional specimens examined (paratype).</title><p>China. Yunnan Province: Hekou County, in dense forests on the limestone hillsides, alt. 700–950 m, 21 October 2001, <italic>Y.M. Shui et al. 15105</italic> (KUN); at the same county, in the limestone seasonal forests, alt. 1000–1200 m, with fruits of last year, 28 March 2002, <italic>Y.M. Shui et al. 20595</italic> (KUN); at the same county, in dense forests on limestone hillsides, alt. 1000 m, with young dichasia, 28 March 2002, <italic>Y.M. Shui et al. 20946</italic> (KUN); at the same county, Nanxi Zhen, <named-content xmlns:xlink="http://www.w3.org/1999/xlink" content-type="dwc:verbatimCoordinates" xlink:type="simple"><named-content content-type="geo-json" specific-use="{&#34;type&#34;:&#34;Point&#34;,&#34;coordinates&#34;:[104.021111,22.668889]}" id="NCID0E3AAE" xlink:type="simple">22°40'8"N, 104°01'16"E</named-content></named-content>, in forests, alt. 900 m. 6 September 2013, <italic>Y.M. Shui, B. Xiao, J. Wang et al. B2013-528</italic> (KUN). Maguan County, Gulinqing Community, <named-content xmlns:xlink="http://www.w3.org/1999/xlink" content-type="dwc:verbatimCoordinates" xlink:type="simple"><named-content content-type="geo-json" specific-use="{&#34;type&#34;:&#34;Point&#34;,&#34;coordinates&#34;:[103.983333,22.716667]}" id="NCID0EGBAE" xlink:type="simple">22°43'N, 103°59'E</named-content></named-content>, in the evergreen broad-leaved forests on limestone hillsides, alt. 1000 m altitude, 3 October 2002, <italic>Y.M. Shui et al. 30261</italic> (KUN); at the same county, 3 October 2002, <italic>Y.M. Shui et al. s.n.</italic> (KUN); at the same county, in the limestone evergreen broad-leaved forests, alt. 794 m, 11 November 2006, <italic>Y.M. Shui et al. 16118</italic> (KUN); at the same county, Jiahanqing Community, Moshizhai Village, 9 August 2018, <italic>Y.M. Shui et al. B2018-183</italic> (KUN).</p></tp:treatment-sec><tp:treatment-sec sec-type="notes" id="SECID0ETBAE"><title>Note.</title><p>The new species appeared as <italic><tp:taxon-name><tp:taxon-name-part taxon-name-part-type="genus" reg="Paraboea">Paraboea</tp:taxon-name-part> <tp:taxon-name-part taxon-name-part-type="species" reg="auriculata">auriculata</tp:taxon-name-part></tp:taxon-name></italic> Y.M. Shui &amp; W.H. Chen (nom. nud.) because of its winged petioles in <xref ref-type="bibr" rid="B10">Shui and Chen (2006)</xref>. However, we decided to name it as <italic><tp:taxon-name><tp:taxon-name-part taxon-name-part-type="genus" reg="Paraboea">Paraboea</tp:taxon-name-part> <tp:taxon-name-part taxon-name-part-type="species" reg="myriantha">myriantha</tp:taxon-name-part></tp:taxon-name></italic>, after careful comparison of references and type specimens with similar species, <italic><tp:taxon-name><tp:taxon-name-part taxon-name-part-type="genus" reg="Paraboea">P.</tp:taxon-name-part> <tp:taxon-name-part taxon-name-part-type="species" reg="glutinosa">glutinosa</tp:taxon-name-part></tp:taxon-name></italic> (Hand.-Mazz.) K.Y.Pan and <italic><tp:taxon-name><tp:taxon-name-part taxon-name-part-type="genus" reg="Paraboea">P.</tp:taxon-name-part> <tp:taxon-name-part taxon-name-part-type="species" reg="thorelii">thorelii</tp:taxon-name-part></tp:taxon-name></italic> (Pellegr.) B.L.Burtt. The new species is similar to the above two species on winged leaves and compound dichasia, but distinguished by corolla lobes (shape) and tubes (shape and indumenti) and glandular filament, which are described in diagnostics (Figure <xref ref-type="fig" rid="F2">2</xref>; <xref ref-type="bibr" rid="B20">Xu et al. 2008</xref>; <xref ref-type="bibr" rid="B13">Vu et al. 2011</xref>). Furthermore, <italic><tp:taxon-name><tp:taxon-name-part taxon-name-part-type="genus" reg="Paraboea">P.</tp:taxon-name-part> <tp:taxon-name-part taxon-name-part-type="species" reg="glutinosa">glutinosa</tp:taxon-name-part></tp:taxon-name></italic> is distributed in South China, <italic><tp:taxon-name><tp:taxon-name-part taxon-name-part-type="genus" reg="Paraboea">P.</tp:taxon-name-part> <tp:taxon-name-part taxon-name-part-type="species" reg="thorelii">thorelii</tp:taxon-name-part></tp:taxon-name></italic> in South Laos (type locality) and North Vietnam, but the new species we proposed seems geographically distributed between the above two similar species. So, the future molecular work in the context of the whole genus may reveal if the above three species become a species complex with obvious geographical replacement.</p><fig id="F2" position="float" orientation="portrait"><object-id xmlns:xlink="http://www.w3.org/1999/xlink" content-type="doi" xlink:type="simple">10.3897/phytokeys.157.32534.figure2</object-id><object-id xmlns:xlink="http://www.w3.org/1999/xlink" content-type="arpha" xlink:type="simple">98B0A4FC-DFC9-520E-9BEA-B96EB24E1EFF</object-id><label>Figure 2.</label><caption><p><italic><tp:taxon-name><tp:taxon-name-part taxon-name-part-type="genus" reg="Paraboea">Paraboea</tp:taxon-name-part> <tp:taxon-name-part taxon-name-part-type="species" reg="myriantha">myriantha</tp:taxon-name-part></tp:taxon-name></italic> Y.M. Shui &amp; W.H. Chen, sp. nov. (<bold>A, C–G, J</bold>) and its similar species <italic><tp:taxon-name><tp:taxon-name-part taxon-name-part-type="genus" reg="Paraboea">P.</tp:taxon-name-part> <tp:taxon-name-part taxon-name-part-type="species" reg="glutinosa">glutinosa</tp:taxon-name-part></tp:taxon-name></italic> (<bold>B, H, I</bold>) <bold>A, B</bold> habitat <bold>C</bold> abaxial surface of leaf <bold>D</bold> flower bud <bold>E</bold> lateral view of flower <bold>F</bold> bird view of flower <bold>G, H</bold> front view of flower <bold>I</bold> lateral view of flower <bold>J</bold> flower and fruits (<bold>A</bold> and <bold>C</bold> photographed by Gui-Liang Zhang and all the others by Yu-Min Shui).</p></caption><graphic xmlns:xlink="http://www.w3.org/1999/xlink" xlink:href="phytokeys-157-207-g002.jpg" position="float" orientation="portrait" xlink:type="simple" id="oo_446110.jpg"><uri content-type="original_file" xlink:type="simple">https://binary.pensoft.net/fig/446110</uri></graphic></fig></tp:treatment-sec><ref-list><ref id="B10"><mixed-citation xmlns:xlink="http://www.w3.org/1999/xlink" xlink:type="simple"><person-group><name name-style="western"><surname>Shui</surname><given-names>YM</given-names></name><name name-style="western"><surname>Chen</surname><given-names>WH</given-names></name></person-group> (<year>2006</year>) Seed Plants of the Karst Region in China. Vol. 1, Southeast Yunnan. Science Press, Beijing, 173–174.</mixed-citation></ref><ref id="B20"><mixed-citation xmlns:xlink="http://www.w3.org/1999/xlink" xlink:type="simple"><person-group><name name-style="western"><surname>Xu</surname><given-names>ZR</given-names></name><name name-style="western"><surname>Burtt</surname><given-names>BL</given-names></name><name name-style="western"><surname>Skog</surname><given-names>LE</given-names></name><name name-style="western"><surname>Middleton</surname><given-names>DJ</given-names></name></person-group> (<year>2008</year>) <article-title>A revision of <italic><tp:taxon-name><tp:taxon-name-part taxon-name-part-type="genus">Paraboea</tp:taxon-name-part></tp:taxon-name></italic> (<tp:taxon-name><tp:taxon-name-part taxon-name-part-type="family">Gesneriaceae</tp:taxon-name-part></tp:taxon-name>).</article-title><source>Edinburgh Journal of Botany</source><volume>65</volume>(<issue>2</issue>): <fpage>161</fpage>–<lpage>347</lpage>. <ext-link xlink:type="simple" ext-link-type="doi" xlink:href="10.1017/S0960428608005106">https://doi.org/10.1017/S0960428608005106</ext-link></mixed-citation></ref><ref id="B13"><mixed-citation xmlns:xlink="http://www.w3.org/1999/xlink" xlink:type="simple"><person-group><name name-style="western"><surname>Vu</surname><given-names>XP</given-names></name><name name-style="western"><surname>Do</surname><given-names>TX</given-names></name><name name-style="western"><surname>Wen</surname><given-names>F</given-names></name><name name-style="western"><surname>Wei</surname><given-names>YG</given-names></name></person-group> (<year>2011</year>) <article-title>Two occurrence taxa in <italic><tp:taxon-name><tp:taxon-name-part taxon-name-part-type="genus">Paraboea</tp:taxon-name-part></tp:taxon-name></italic> (C.B. Clarke) Ridl. (<tp:taxon-name><tp:taxon-name-part taxon-name-part-type="family">Gesneriaceae</tp:taxon-name-part></tp:taxon-name>) for flora of Vietnam.</article-title><source>Guihaia</source><volume>31</volume>(<issue>3</issue>): <fpage>288</fpage>–<lpage>290</lpage>.</mixed-citation></ref></ref-list></tp:taxon-treatment>
