# Supplementary material for: Two new species of Paraboea (Gesneriaceae) in Caryota obtusa forests in Southwest China, with compound and simple dichasia, respectively
Source: PhytoKeys. 2020 Aug 26;157:207–16. doi: 10.3897/phytokeys.157.32534 (PMC7467945; doi:10.3897/phytokeys.157.32534)
Supplement: XML Treatment for Paraboea brevipedunculata [file phytokeys.157.32534-treatment2.xml]

<!DOCTYPE tp:taxon-treatment
  PUBLIC "-//TaxonX//DTD Taxonomic Treatment Publishing DTD v0 20100105//EN" "tax-treatment-NSO.dtd">
<tp:taxon-treatment xmlns:tp="http://www.plazi.org/taxpub"><tp:treatment-meta><kwd-group><label>Taxon classification</label><kwd><named-content xmlns:xlink="http://www.w3.org/1999/xlink" content-type="kingdom">Plantae</named-content></kwd><kwd><named-content xmlns:xlink="http://www.w3.org/1999/xlink" content-type="order">Lamiales</named-content></kwd><kwd><named-content xmlns:xlink="http://www.w3.org/1999/xlink" content-type="family">Gesneriaceae</named-content></kwd></kwd-group><mixed-citation publication-type="journal"><person-group><name><surname>Shui</surname><given-names>Yu-Min</given-names></name><name><surname>Guo</surname><given-names>Shi-Wei</given-names></name><name><surname>Chen</surname><given-names>Li</given-names></name><name><surname>Chen</surname><given-names>Wen-Hong</given-names></name></person-group><article-title>Two new species of <italic><tp:taxon-name><tp:taxon-name-part taxon-name-part-type="genus" reg="Paraboea">Paraboea</tp:taxon-name-part></tp:taxon-name></italic> (<tp:taxon-name><tp:taxon-name-part taxon-name-part-type="family">Gesneriaceae</tp:taxon-name-part></tp:taxon-name>) in <italic><tp:taxon-name><tp:taxon-name-part taxon-name-part-type="genus" reg="Caryota">Caryota</tp:taxon-name-part> <tp:taxon-name-part taxon-name-part-type="species" reg="obtusa">obtusa</tp:taxon-name-part></tp:taxon-name></italic> forests in Southwest China, with compound and simple dichasia, respectively</article-title><source>PhytoKeys</source><day>26</day><month>8</month><year>2020</year><volume>157</volume><fpage>207</fpage><lpage>216</lpage><pub-id pub-id-type="doi">10.3897/phytokeys.157.32534</pub-id></mixed-citation></tp:treatment-meta><tp:nomenclature><tp:taxon-name><object-id xmlns:xlink="http://www.w3.org/1999/xlink" content-type="arpha" xlink:type="simple">32014FB2-62CE-5BB2-82F9-29CEEDE9347F</object-id>
            <tp:taxon-name-part taxon-name-part-type="genus" reg="Paraboea">Paraboea</tp:taxon-name-part>
            <tp:taxon-name-part taxon-name-part-type="species" reg="brevipedunculata">brevipedunculata</tp:taxon-name-part>
            <object-id xmlns:xlink="http://www.w3.org/1999/xlink" content-type="ipni" xlink:type="simple">urn:lsid:ipni.org:names:77211198-1</object-id>
          </tp:taxon-name><tp:taxon-authority>W.H. Chen &amp; Y.M. Shui</tp:taxon-authority><tp:taxon-status xmlns:xlink="http://www.w3.org/1999/xlink" xlink:type="simple">sp. nov.</tp:taxon-status><xref ref-type="fig" rid="F3">Figure 3</xref></tp:nomenclature><tp:treatment-sec sec-type="material" id="SECID0ETHAE"><title>Type.</title><p>China. Yunnan province: Malipo County, Tianbao community, <named-content xmlns:xlink="http://www.w3.org/1999/xlink" content-type="dwc:verbatimCoordinates" xlink:type="simple"><named-content content-type="geo-json" specific-use="{&#34;type&#34;:&#34;Point&#34;,&#34;coordinates&#34;:[104.842478,22.975919]}" id="NCID0E3HAE" xlink:type="simple">22°58'33.31"N, 104°50'32.92"E</named-content></named-content>, in limestone forests, alt. 900 m, 30 April 2017, <italic>Y.M. Shui &amp; W.H. Chen B2017-1342</italic> (holotype, KUN).</p><fig id="F3" position="float" orientation="portrait"><object-id xmlns:xlink="http://www.w3.org/1999/xlink" content-type="doi" xlink:type="simple">10.3897/phytokeys.157.32534.figure3</object-id><object-id xmlns:xlink="http://www.w3.org/1999/xlink" content-type="arpha" xlink:type="simple">EE409511-7B1C-5B00-B8B1-33B0218FAAE0</object-id><label>Figure 3.</label><caption><p><italic><tp:taxon-name><tp:taxon-name-part taxon-name-part-type="genus" reg="Paraboea">Paraboea</tp:taxon-name-part> <tp:taxon-name-part taxon-name-part-type="species" reg="brevipedunculata">brevipedunculata</tp:taxon-name-part></tp:taxon-name></italic> W.H. Chen &amp; Y.M. Shui, sp. nov. <bold>A</bold> habit <bold>B</bold> adaxial surface of leaf <bold>C</bold> abaxial side of leaf <bold>D</bold> adaxial surface of leaf, showing indumentum <bold>E, F</bold> abaxial surface of leaves, showing indumenti <bold>G</bold> dichasia <bold>H</bold> front view of flower <bold>I</bold> vertical view of flower, showing bracteoles (br) and calyx lobe (ca) <bold>J</bold> opened corolla, showing staminodes (sta) and pistil <bold>K</bold> pistil with calyx lobes (All photographed by Yu-Min Shui).</p></caption><graphic xmlns:xlink="http://www.w3.org/1999/xlink" xlink:href="phytokeys-157-207-g003.jpg" position="float" orientation="portrait" xlink:type="simple" id="oo_446111.jpg"><uri content-type="original_file" xlink:type="simple">https://binary.pensoft.net/fig/446111</uri></graphic></fig></tp:treatment-sec><tp:treatment-sec sec-type="diagnosis" id="SECID0EPJAE"><title>Diagnosis.</title><p><italic><tp:taxon-name><tp:taxon-name-part taxon-name-part-type="genus" reg="Paraboea">Paraboea</tp:taxon-name-part> <tp:taxon-name-part taxon-name-part-type="species" reg="brevipedunculata">brevipedunculata</tp:taxon-name-part></tp:taxon-name></italic> is similar to <italic><tp:taxon-name><tp:taxon-name-part taxon-name-part-type="genus" reg="Paraboea">P.</tp:taxon-name-part> <tp:taxon-name-part taxon-name-part-type="species" reg="crassifolia">crassifolia</tp:taxon-name-part></tp:taxon-name></italic> (Hemsley) B. L. Burtt in morphology and indumenti of the leaves, but different in simple dichasia with 1–2 flowers (vs. compound dichasia with many flowers), peduncle 0.5–2 cm (vs. 8–12 cm), 4–5 mm calyx segments (vs. 2–3 mm), capsules slightly twisted (vs. multi-twisted) and 0.6–0.7 mm long when mature (2–2.5 cm long). The new species is also similar to <italic><tp:taxon-name><tp:taxon-name-part taxon-name-part-type="genus" reg="Paraboea">P.</tp:taxon-name-part> <tp:taxon-name-part taxon-name-part-type="species" reg="velutina">velutina</tp:taxon-name-part></tp:taxon-name></italic> (W.T.Wang &amp; C.Z.Gao) B.L.Burtt. in the small plant, short peduncle and simple dichasia, but distinguished by purple corolla (vs. white), calyx 4–5 mm long (vs. ca. 1 mm), lobes of adaxial lip ca. 3 × 5 mm (vs. ca. 1.5 × 1 mm), lobes of abaxial lip ca. 5 × 7 mm (vs. ca. 1.5 × 2.3 mm) and capsule slightly twisted (vs. not twisted).</p></tp:treatment-sec><tp:treatment-sec sec-type="description" id="SECID0EWKAE"><title>Description.</title><p>Herbs 4–5 cm high and without stems. Leaves clustered; petiole very short, 0.2–1 cm, densely arachnoid; leaf blade obovate, 2.6–6 × 1–3 cm, thick papery, adaxially pubescent when young and subglabrous when mature, abaxially densely matted arachnoid, base cuneate, margin subentire to shallowly repand-crenate, apex rounded; midrib depressed adaxially, protuberant abaxially; lateral veins 4–7 pairs, obscure adaxially and distinct abaxially. Dichasium terminal axillary, with 1–4 flowers; peduncle 0.5–2 cm, densely arachnoid; bracts 2, 0.5–0.6 × ca. 0.1 cm, sparsely pubescent abaxially; bracteoles 2 (sometimes absent), linear, ca. 2 × 0.5 mm; pedicel 0.3–1.2 cm long, densely arachnoid. Calyx 5-sect from base; segments linear, 4–5 × 1–2 mm, glabrous. Corolla purple, glabrous; tube 5–7 mm; adaxial lip 2-lobed, lobes ca. 3 × 5 mm; abaxial lip 3-lobed, lobes ca. 5× 7 mm. Stamens 2, included; filaments curved, ca. 4 mm long, glabrous; anthers ca. 2 mm long; staminodes 3, the lateral two ca. 1 mm long and the middle one ca. 0.5 mm long. Pistil glabrous; ovary oblong, ca. 2 mm long; style linear, 6–7 mm long; stigma capitate. Capsule 0.6–0.7 mm long when mature, slightly twisted, glabrous, with persistent calyx. Seeds ellipsoid, 5–7 × 0.2–0.3 mm.</p></tp:treatment-sec><tp:treatment-sec sec-type="etymology" id="SECID0E2KAE"><title>Etymology.</title><p>The new species is named after its short peduncle per dichasium.</p></tp:treatment-sec><tp:treatment-sec sec-type="distribution" id="SECID0EALAE"><title>Distribution and habitat.</title><p>The new species only grows in <italic><tp:taxon-name><tp:taxon-name-part taxon-name-part-type="genus" reg="Caryota">Caryota</tp:taxon-name-part> <tp:taxon-name-part taxon-name-part-type="species" reg="obtusa">obtusa</tp:taxon-name-part></tp:taxon-name></italic> forests of limestone areas in Malipo County of Yunnan, China (Figure <xref ref-type="fig" rid="F1">1</xref>).</p></tp:treatment-sec><tp:treatment-sec sec-type="phenology" id="SECID0EVLAE"><title>Phenology.</title><p>Flowering from April to May; fruiting from June to July.</p></tp:treatment-sec><tp:treatment-sec sec-type="material" id="SECID0E1LAE"><title>Additional specimens examined (paratype).</title><p>China. Yunnan Province: Malipo County, <named-content xmlns:xlink="http://www.w3.org/1999/xlink" content-type="dwc:verbatimCoordinates" xlink:type="simple"><named-content content-type="geo-json" specific-use="{&#34;type&#34;:&#34;Point&#34;,&#34;coordinates&#34;:[104.842478,22.975919]}" id="NCID0EDMAE" xlink:type="simple">22°58'33.31"N, 104°50'32.92"E</named-content></named-content>, in limestone forests, alt. 900 m, 24 June 2013, <italic>Y.M. Shui &amp; W.H. Chen B2013-094</italic> (KUN); Malipo County, Tianbao, <named-content xmlns:xlink="http://www.w3.org/1999/xlink" content-type="dwc:verbatimCoordinates" xlink:type="simple"><named-content content-type="geo-json" specific-use="{&#34;type&#34;:&#34;Point&#34;,&#34;coordinates&#34;:[104.842478,22.975919]}" id="NCID0ENMAE" xlink:type="simple">22°58'33.31"N, 104°50'32.92"E</named-content></named-content>, in limestone forests, alt. 900 m, 30 April 2017, <italic>Y.M. Shui &amp; W.H. Chen B2017-1342</italic> (KUN); the same place, 14 September 2018, in fruits, <italic>Y.M. Shui &amp; W.H. Chen B2018-021</italic> (KUN).</p></tp:treatment-sec><tp:treatment-sec sec-type="notes" id="SECID0EWMAE"><title>Note.</title><p>The new species is more similar to <italic><tp:taxon-name><tp:taxon-name-part taxon-name-part-type="genus" reg="Paraboea">P.</tp:taxon-name-part> <tp:taxon-name-part taxon-name-part-type="species" reg="crassifolia">crassifolia</tp:taxon-name-part></tp:taxon-name></italic> than <italic><tp:taxon-name><tp:taxon-name-part taxon-name-part-type="genus" reg="Paraboea">P.</tp:taxon-name-part> <tp:taxon-name-part taxon-name-part-type="species" reg="neurophylla">neurophylla</tp:taxon-name-part></tp:taxon-name></italic> (Collett &amp; Hems1.) B.L. Burtt in its linear bracts (<xref ref-type="bibr" rid="B15">Wang et al. 1998</xref>; <xref ref-type="bibr" rid="B9">Li and Wang 2004</xref>). <italic><tp:taxon-name><tp:taxon-name-part taxon-name-part-type="genus" reg="Paraboea">P.</tp:taxon-name-part> <tp:taxon-name-part taxon-name-part-type="species" reg="crassifolia">crassifolia</tp:taxon-name-part></tp:taxon-name></italic> is distributed in W Huibei, SE Chongqing, Guizhou, Guangxi and SE Yunnan in China, while <italic><tp:taxon-name><tp:taxon-name-part taxon-name-part-type="genus" reg="Paraboea">P.</tp:taxon-name-part> <tp:taxon-name-part taxon-name-part-type="species" reg="neurophylla">neurophylla</tp:taxon-name-part></tp:taxon-name></italic> is distributed in China (Central and West Yunnan) and Myanmar. The new species is distributed in SE Yunnan and shares the similar distribution with <italic><tp:taxon-name><tp:taxon-name-part taxon-name-part-type="genus" reg="Paraboea">P.</tp:taxon-name-part> <tp:taxon-name-part taxon-name-part-type="species" reg="crassifolia">crassifolia</tp:taxon-name-part></tp:taxon-name></italic>, which is considered as the similar species to the new species. Besides, as to the small habit and fruits, it is somewhat similar to <italic><tp:taxon-name><tp:taxon-name-part taxon-name-part-type="genus" reg="Paraboea">P.</tp:taxon-name-part> <tp:taxon-name-part taxon-name-part-type="species" reg="velutina">velutina</tp:taxon-name-part></tp:taxon-name></italic> in West Guangxi, which is next to SE Yunnan, but distinguished by corolla colour, size of calyx and corolla lobes, and twisted capsules (see the above diagnosis).</p><p><xref ref-type="bibr" rid="B13">Vu et al. (2011)</xref> reported <italic><tp:taxon-name><tp:taxon-name-part taxon-name-part-type="genus" reg="Paraboea">Paraboea</tp:taxon-name-part> <tp:taxon-name-part taxon-name-part-type="species" reg="neurophylla">neurophylla</tp:taxon-name-part></tp:taxon-name></italic> as a new record in Vietnam. The voucher specimens are collected from Ba Be National Park, Bac Kan province, Vietnam. However, the figure (based on <italic>HLF 608</italic> in HN) reveals that it seems to be conspecific with the new species we proposed here. Additionally, the description and geographical distribution of the new record in Vietnam roughly match that of the new species (<xref ref-type="bibr" rid="B13">Vu et al. 2011</xref>). Although we are still waiting for further confirmation from the detailed surveys, it is possible that the new species will also occur in North Vietnam. In fact, <italic><tp:taxon-name><tp:taxon-name-part taxon-name-part-type="genus" reg="Paraboea">P.</tp:taxon-name-part> <tp:taxon-name-part taxon-name-part-type="species" reg="neurophylla">neurophylla</tp:taxon-name-part></tp:taxon-name></italic> grows at ca. 2000 m elevation in China (Yunnan, e.g. <italic>B.Y. Qiu 55121</italic> in PE, <italic>P. I Mao 1322</italic> in PE, <italic>S. E. Liu 831, 13970, 14087, 19713 and 20886</italic> in PE, <italic>K.M. Feng 10115</italic> in PE, <italic>K.Y. Pan 1</italic> in PE, <italic>J. Wu WJ2015010</italic> in PE, <italic>Z.J. Qiu QZJ-0936</italic> in PE, <italic>C.J. Chen 38</italic> in PE, <italic>J.S. Xin 51404</italic> in IBSC) and Myanmar (Shan hills, <italic>Collett 804</italic>, holotype K and isotype in E), but its habitat is very different from the habitat of the new species at less than 1000 m elevation (<xref ref-type="bibr" rid="B14">Wang 1990</xref>; <xref ref-type="bibr" rid="B15">Wang et al. 1998</xref>; <xref ref-type="bibr" rid="B20">Xu et al. 2008</xref>).</p></tp:treatment-sec><tp:treatment-sec><!--Section generated to contain objects referenced in tp:taxon-treatment.--><fig id="F1" position="float" orientation="portrait"><object-id xmlns:xlink="http://www.w3.org/1999/xlink" content-type="doi" xlink:type="simple">10.3897/phytokeys.157.32534.figure1</object-id><object-id xmlns:xlink="http://www.w3.org/1999/xlink" content-type="arpha" xlink:type="simple">3F7CE23C-4CF6-5B9E-9D9F-78FDB74FA2A8</object-id><label>Figure 1.</label><caption><p>The geographical distribution of <italic><tp:taxon-name><tp:taxon-name-part taxon-name-part-type="genus" reg="Paraboea">Paraboea</tp:taxon-name-part> <tp:taxon-name-part taxon-name-part-type="species" reg="brevipedunculata">brevipedunculata</tp:taxon-name-part></tp:taxon-name></italic> W.H. Chen &amp; Y.M. Shui, sp. nov. (square) and <italic><tp:taxon-name><tp:taxon-name-part taxon-name-part-type="genus" reg="Paraboea">P.</tp:taxon-name-part> <tp:taxon-name-part taxon-name-part-type="species" reg="myriantha">myriantha</tp:taxon-name-part></tp:taxon-name></italic> Y.M. Shui &amp; W.H. Chen, sp. nov. (star).</p></caption><graphic xmlns:xlink="http://www.w3.org/1999/xlink" xlink:href="phytokeys-157-207-g001.jpg" position="float" orientation="portrait" xlink:type="simple" id="oo_446109.jpg"><uri content-type="original_file" xlink:type="simple">https://binary.pensoft.net/fig/446109</uri></graphic></fig></tp:treatment-sec><ref-list><ref id="B15"><mixed-citation xmlns:xlink="http://www.w3.org/1999/xlink" xlink:type="simple"><person-group><name name-style="western"><surname>Wang</surname><given-names>WT</given-names></name><name name-style="western"><surname>Pan</surname><given-names>KY</given-names></name><name name-style="western"><surname>Li</surname><given-names>ZY</given-names></name><name name-style="western"><surname>Weitzman</surname><given-names>AL</given-names></name><name name-style="western"><surname>Skog</surname><given-names>LE</given-names></name></person-group> (<year>1998</year>) <article-title><tp:taxon-name><tp:taxon-name-part taxon-name-part-type="family">Gesneriaceae</tp:taxon-name-part></tp:taxon-name>.</article-title> In: <person-group><name name-style="western"><surname>Wu</surname><given-names>ZY</given-names></name><name name-style="western"><surname>Raven</surname><given-names>PH</given-names></name></person-group> (<role>Eds</role>) <issue-title>Flora of China, vol.</issue-title><source>18. Science Press, Beijing &amp; Missouri Botanical Garden Press, St. Louis</source>, <fpage>244</fpage>–<lpage>401</lpage>.</mixed-citation></ref><ref id="B9"><mixed-citation xmlns:xlink="http://www.w3.org/1999/xlink" xlink:type="simple"><person-group><name name-style="western"><surname>Li</surname><given-names>ZY</given-names></name><name name-style="western"><surname>Wang</surname><given-names>YZ</given-names></name></person-group> (<year>2004</year>) Plants of <tp:taxon-name><tp:taxon-name-part taxon-name-part-type="family">Gesneriaceae</tp:taxon-name-part></tp:taxon-name> in China. Henan Science and Technology Publishing House, Zhengzhou, 305–332.</mixed-citation></ref><ref id="B13"><mixed-citation xmlns:xlink="http://www.w3.org/1999/xlink" xlink:type="simple"><person-group><name name-style="western"><surname>Vu</surname><given-names>XP</given-names></name><name name-style="western"><surname>Do</surname><given-names>TX</given-names></name><name name-style="western"><surname>Wen</surname><given-names>F</given-names></name><name name-style="western"><surname>Wei</surname><given-names>YG</given-names></name></person-group> (<year>2011</year>) <article-title>Two occurrence taxa in <italic><tp:taxon-name><tp:taxon-name-part taxon-name-part-type="genus">Paraboea</tp:taxon-name-part></tp:taxon-name></italic> (C.B. Clarke) Ridl. (<tp:taxon-name><tp:taxon-name-part taxon-name-part-type="family">Gesneriaceae</tp:taxon-name-part></tp:taxon-name>) for flora of Vietnam.</article-title><source>Guihaia</source><volume>31</volume>(<issue>3</issue>): <fpage>288</fpage>–<lpage>290</lpage>.</mixed-citation></ref><ref id="B14"><mixed-citation xmlns:xlink="http://www.w3.org/1999/xlink" xlink:type="simple"><person-group><name name-style="western"><surname>Wang</surname><given-names>WT</given-names></name></person-group> (<year>1990</year>) <article-title><tp:taxon-name><tp:taxon-name-part taxon-name-part-type="family">Gesneriaceae</tp:taxon-name-part></tp:taxon-name>.</article-title> In: <person-group><name name-style="western"><surname>Wang</surname><given-names>WT</given-names></name></person-group> (<role>Ed.</role>) <issue-title>Flora Reipublicae Popularis Sinicae 69.</issue-title><source>Science Press, Beijing</source>, <fpage>460</fpage>–<lpage>472</lpage>.</mixed-citation></ref><ref id="B20"><mixed-citation xmlns:xlink="http://www.w3.org/1999/xlink" xlink:type="simple"><person-group><name name-style="western"><surname>Xu</surname><given-names>ZR</given-names></name><name name-style="western"><surname>Burtt</surname><given-names>BL</given-names></name><name name-style="western"><surname>Skog</surname><given-names>LE</given-names></name><name name-style="western"><surname>Middleton</surname><given-names>DJ</given-names></name></person-group> (<year>2008</year>) <article-title>A revision of <italic><tp:taxon-name><tp:taxon-name-part taxon-name-part-type="genus">Paraboea</tp:taxon-name-part></tp:taxon-name></italic> (<tp:taxon-name><tp:taxon-name-part taxon-name-part-type="family">Gesneriaceae</tp:taxon-name-part></tp:taxon-name>).</article-title><source>Edinburgh Journal of Botany</source><volume>65</volume>(<issue>2</issue>): <fpage>161</fpage>–<lpage>347</lpage>. <ext-link xlink:type="simple" ext-link-type="doi" xlink:href="10.1017/S0960428608005106">https://doi.org/10.1017/S0960428608005106</ext-link></mixed-citation></ref></ref-list></tp:taxon-treatment>
